# Supplementary material for: Preparation and Heavy Metal Adsorption Performance of 2-Aminopyridine-Modified Sodium Alginate/Polyacrylic Acid Hydrogel
Source: Gels. 2025 Mar 21;11(4):224. doi: 10.3390/gels11040224 (PMC12026975; doi:10.3390/gels11040224)
Supplement: Supplementary file 1 [file gels-11-00224-s001.zip]

Archive with 1 entries (1 files):
- gels-3496988-supplementary.pdf
